# Supplementary material for: Assessing timewise changes over 15 months in life-space mobility among community-dwelling elderly persons
Source: BMC Geriatr. 2020 Nov 25;20:502. doi: 10.1186/s12877-020-01882-4 (PMC7687835; doi:10.1186/s12877-020-01882-4)
Supplement: Supplementary file 1 — Additional file 1: Supplemental Table 1. EMMs of life-space mobility obtained by linear mixed models. [file 12877_2020_1882_MOESM1_ESM.xlsx]

## Sheet: Supplemental Table 1 Final
Supplemental Table 1 Estimated marginal means (95%CI)1 of life-space mobility obtained by linear mixed models.
		Life-space mobility
	Time	Estimate (95%CI)	Difference between living alone and living with others (95%CI)	p-value
Living alone	0	67.79 (61.24, 74.35)
Living with others	0	58.07 (53.56, 62.58)	9.72 (1.97, 17.47)	P=0.014
Living alone	1	67.86 (62.04, 73.68)
Living with others	1	60.47 (56.45, 64.48)	7.39 (0.53, 14.26)	P=0.035
Living alone	2	67.93 (62.15, 73.71)
Living with others	2	62.86 (58.94, 66.79)	5.07 (-1.73, 11.86)	P=0.143
Living alone	3	68.00 (61.55, 74.44)
Living with others	3	65.26 (60.99, 69.53)	2.74 (-4.83, 10.31)	P=0.477
Living alone	4	68.07 (60.43, 75.70)
Living with others	4	67.65 (62.69, 72.62)	0.41 (-8.56, 9.39)	P=0.928
1 Estimated marginal means were obtained from liner regression models adjusted for age, sex, frailty, economic satisfaction, depression, and MCI.
