# Supplementary material for: Assessing timewise changes over 15 months in life-space mobility among community-dwelling elderly persons
Source: BMC Geriatr. 2020 Nov 25;20:502. doi: 10.1186/s12877-020-01882-4 (PMC7687835; doi:10.1186/s12877-020-01882-4)
Supplement: Supplementary file 2 — Additional file 2: Supplemental Table 2. The associations of falling and life-space mobility. [file 12877_2020_1882_MOESM2_ESM.xlsx]

## Sheet: Sheet1
Supplemental table 2. The associations of falling and life-space mobility.
	Model5	p-value
	Mean difference of LSA score by 1-unit increase of each explanatory variable
	(95%CI)
(Intercept)	69.24	P<0.001
	(61.22, 77.24)
Age (years old)	-0.51	P=0.005
	(-0.86, -0.15)
Female sex (men = Ref.)	2.74	P=0.360
	(-3.16, 8.63)
Months from the baseline per 3 months	0.05	P=0.956
(baseline = Ref.)	(-1.70, 1.79)
Living situation	-9.94	P=0.018
(living with others = 1, living alone = Ref.)	(-18.14, -1.76)
Interaction term between months from	1.49	P=0.164
the baseline and living with others	(-0.61, 3.60)
Falling
history of falling within a year	-3.77	P=0.031
(yes = 1, no = Ref.)	(-7.22, -0.33)
fear of falling	-5.66	P=0.006
(yes = 1, no = Ref.)	(-9.76, -1.58)
AIC	6398.1
BIC	6453.1
Log Likelihood	-3187.1
All covariate represents values collected at baseline. 95%CI;95% Confidence interval Ref.; Reference
